# Supplementary material for: MicroRNA‐204‐5p Deficiency within the vmPFC Region Contributes to Neuroinflammation and Behavioral Disorders via the JAK2/STAT3 Signaling Pathway in Rats
Source: Adv Sci (Weinh). 2025 Jan 10;12(10):2403080. doi: 10.1002/advs.202403080 (PMC11905084; doi:10.1002/advs.202403080)
Supplement: Supplementary file 2 — Supporting Information [file ADVS-12-2403080-s002.xlsx]

## Sheet: figure1
figure1C-SPT
Sucrose preference (%)	Control	CUMS
	96.06	78.2313
	74.36	58.9431
	81.9	49.7326
	72.87	61.0606
	84.03	51.1538
	92.33	48.3333
	87.68	55.69
	79.21	67.91
figure1E-FST
Immobility time (s)	Control	CUMS
	49.92	79.59
	66.9	130.44
	35.33	118.34
	41.07	99.39
	76.32	93.8
	32.45	76.88
	41.49	66.72
	59.38	50.33
figure1F-FST
Swimming time (s)	Control	CUMS
	270.08	120.41
	233.1	169.56
	264.67	181.66
	258.93	200.61
	273.68	206.2
	200.48	223.12
	231.63	111.5
	222.6	201.33
figure1H-OFT	Control	CUMS
Total distance(cm)	10045.1	10342.5
	9409.53	8545.3
	8750.24	8638.19
	9043.65	8829.4
	9503.82	9038.31
	8943.03	9383.02
	11053.4	9504.37
	10373.8	8347.31
figure1I-OFT	Control	CUMS
time in the center zone(s)	11.42	3.56
	11.82	5.93
	10.59	7.41
	8.39	3.93
	6.83	6.33
	12.7	8.02
	10.95	5.25
	5.45	2.54
figure1K-EPM	Control	CUMS
No.of enteries into open arm	11	3
	7	2
	5	2
	3	3
	8	0
	4	0
	2	1
	6	2
figure1L-EPM	Control	CUMS
Time spent in open arm(s)	21.4	10.5
	31.4	4.2
	16.6	11.9
	13.3	5.7
	25.5	15.7
	17.9	3.3
	9.2	7.9
	19.1	6.5
figure1N	Control	CUMS
PSD95	1.33813	1
	1.68345	1.10791
	1.09353	0.733813
	1.56115	0.71223
	0.978417	0.841727
	0.755396	0.625899
VGLUT1	Control	CUMS
	2.24675	1
	1.93506	0.798701
	1	1.22727
	1.54545	0.876623
	1.37013	0.75974
	1.26623	0.61039
PSD95/VGLUT1	Control	CUMS
	1.9375	0.8125
	2.125	1
	1.1875	1.3125
	2.625	0.6875
	1.6875	0.5625
	1.5	0.9375
figure1P
spine density-mushroom	Control	CUMS
	1.71482	0.999999
	1.80934	1.11536
	1.35129	1.14476
	2.42105	1.63574
	1.89195	1.00196
	1.41252	1.52798
	2.23102	1.39249
	1.04182	0.634722
	1.33883	1.17012
	1.69216	0.88946
	2.54646	0.511365
spine density-stubby	Control	CUMS
	1.16474	0.873284
	0.995442	1
	0.894878	0.658626
	1.44557	0.937432
	1.26847	0.382813
	1.03617	1.20878
	1.31679	0.740198
	0.606535	0.689787
	0.967231	0.749357
	0.591097	0.699077
	1.61892	0.875273
spine density-thin	Control	CUMS
	1	1.62449
	1.02874	1.30085
	0.689504	0.824641
	1.47751	0.53656
	0.854161	0.876446
	0.741342	1.57243
	1.34588	0.317751
	0.433954	0.740278
	0.638787	0.682358
	0.766965	0.444591
	0.986788	0.89461
figure1R-sEPSC	Control	CUMS
amplitude	26.4016	21.7333
	27.3008	20.7149
	23.7895	15.4247
	21.0115	13.3332
	29.7099	25.7066
	28.4701	18.0098
	30.7816	23.4026
	31.2965	23.5919
figure1S-sEPSC	Control	CUMS
frequecy	2.53333	3.86667
	5.33333	3.06667
	3.66667	3
	4	2.53333
	4.8	2.6
	4.93333	1.73333
	5.46667	2
	4.73333	2.4

## Sheet: figure2
figure2A-mPFC	Control	CUMS
	1	0.46549
	1.33101	1.06234
	1.17021	0.821136
	1.28092	0.635967
	1.3859	0.458732
	1.99782	0.58392
figure2A-CA1	Control	CUMS
	1	0.700497
	0.975836	0.788166
	1.42057	0.860027
	0.885972	0.9769
	1.2754	0.422155
figure2A-DG	Control	CUMS
	1	0.709957
	0.941001	0.915584
	1.07499	0.715991
	1.36583	0.693755
	1.16985	1.10487
figure2B-mPFC	SPT	204-5p
	72.87	1
	92.33	1.17021
	81.9	1.33101
	74.36	1.28092
	84.03	1.3859
	96.06	1.99782
	49.7326	0.46549
	78.2313	0.821136
	58.9431	1.06234
	61.0606	0.635967
	51.1538	0.458732
	48.3333	0.58392
figure2C-CA1	SPT	204-5p
	72.87	1
	92.33	0.975836
	81.9	1.42057
	74.36	0.885972
	84.03	1.2754
	49.7326	0.700497
	78.2313	0.788166
	58.9431	0.860027
	61.0606	0.9769
	51.1538	0.422155
figure2D-DG	SPT	204-5p
	72.87	1
	92.33	0.941001
	81.9	1.07499
	74.36	1.36583
	84.03	1.16985
	49.7326	0.709957
	78.2313	0.915584
	58.9431	0.715991
	61.0606	0.693755
	51.1538	1.10487
figure2G	WT/AAV-Ctrl	WT/204-5p sponge
	1	0.571703
	0.826711	0.582039
	0.676442	0.480796
	0.738787	0.640469
	0.693389	0.294143
		0.157471
		0.228785
figure2H	WT/AAV-Ctrl	WT/204-5p sponge
Sucrose preference (%)	88.51	61.82
	84.94	54.47
	86.39	61.79
	68.39	69.16
	77.94	53.78
	81.82	75.34
figure2J	WT/AAV-Ctrl	WT/204-5p sponge
Total distance(cm)	9452.87	9292.9
	12369.3	8841.68
	9479.01	12032.8
	10038.7	9432.38
	11626.2	10391.5
	8362.7	11734.5
figure2K	WT/AAV-Ctrl	WT/204-5p sponge
time in the center zone(s)	12.1	4.7
	6.63	7.24
	8.6	6.01
	12	7.91
	9.49	5.5
	9.1	4.61
figure2L	WT/AAV-Ctrl	WT/204-5p sponge
Immobility time (s)	42.23	104.09
	50.98	77.61
	28.39	103.45
	35.14	69.76
	60.1	112.46
	73.95	89.33
figure2M	WT/AAV-Ctrl	WT/204-5p sponge
Swimming time (s)	257.77	195.91
	249.02	222.39
	271.61	196.55
	264.86	230.24
	239.9	187.54
	226.05	210.67
figure2O	WT/AAV-Ctrl	WT/204-5p sponge
No.of enteries into open arm	8	3
	6	2
	5	5
	8	4
	7	1
	4	4
figure2P	WT/AAV-Ctrl	WT/204-5p sponge
Time spent in open arm(s)	36.3	11.9
	21.3	17.3
	40.67	19.5
	20.5	8.9
	32.45	22.3
	21.39	12.7

## Sheet: figure4
figure4B	WT/AAV-Ctrl	WT/204-5p sponge
JAK2	1	1.0648
	0.730725	1.10897
	0.561405	1.23504
	0.806282	1.53957
	0.62579	1.06166
	WT/AAV-Ctrl	WT/204-5p sponge
p-STAT3	1	1.35027
	0.676608	0.936749
	0.669803	0.950242
	0.650722	1.53054
figure4C	WT/AAV-Ctrl	WT/204-5p sponge
IL-1β	1	1.05937
	0.125652	1.29623
	0.862242	1.53529
	0.501778	1.6873
	1.1975	1.04426
	WT/AAV-Ctrl	WT/204-5p sponge
TNF-α	3.42064	2.07774
	2.33719	7.305
	1.41609	3.12389
	1	5.14696
	0.556176	4.48051
	WT/AAV-Ctrl	WT/204-5p sponge
INF-γ	0.527385	3.45925
	1.73154	2.26038
	1	1.88284
	0.517217	2.06561
		1.41157
	WT/AAV-Ctrl	WT/204-5p sponge
IL-6	1	4.83822
	2.10416	3.80443
	1.36574	3.0912
	1.87329	2.24028
		2.12875
	WT/AAV-Ctrl	WT/204-5p sponge
IL-4	1	1.27358
	2.5299	0.956127
	2.62521	0.540995
	2.16086	1.31948
		1.58191
	WT/AAV-Ctrl	WT/204-5p sponge
IL-10	1.69289	1.49605
	3.3074	1
	3.41093	0.877141
	3.29825	0.547802
	3.79137	0.981615
figure4E
intersections	WT/AAV-Ctrl
2	0	0	0	0	0	0	0	0	0	0
5	6	3	6	3	8	3	4	4	6	5
8	8	7	10	11	11	7	7	9	11	14
11	12	9	11	7	15	10	11	14	15	18
14	17	10	10	14	18	13	15	12	17	20
17	13	12	10	12	22	15	9	12	22	26
20	13	17	11	13	11	16	17	12	18	17
23	12	5	12	12	17	18	12	15	17	16
26	13	3	7	6	14	11	12	16	7	9
29	11	4	5	8	9	15	11	11	7	6
32	4	3	3	8	7	7	7	5	2	5
35	5	0	3	7	4	5	3	2	0	2
38	2	0	0	5	0	3	6	0	0	2
41	0	0	0	6	0	0	5	0	0	2
figure4F	WT/AAV-Ctrl	WT/204-5p sponge
process length(um)	405.589	181.76
	240.428	113.24
	233.823	133.743
	211.33	277.857
	403.551	118.241
	252.948	191.432
	453.951	127.332
	529.793	202.197
	221.087	178.799
	454.191	145.209
	274.947	252.747
	509.057	68.4543
	358.537	130.471
	378.223	108.759
	457.073	188.279
figure4G	WT/AAV-Ctrl	WT/204-5p sponge
endpoints	52	22
	29	15
	27	22
	34	33
	57	22
	31	25
	61	18
	73	28
	33	32
	62	19
	36	27
	67	13
	54	21
	47	16
	62	32
figure4I	WT/AAV-Ctrl	WT/204-5p sponge
CD11b	1.00001	2.26667
	1.51495	1.8012
	1.46699	1.96921
	1.14891	2.01369
	0.912461	1.69754
	1.41876	1.70169
CD45	WT/AAV-Ctrl	WT/204-5p sponge
	1.145	1.79964
	1	1.71529
	0.826218	1.87528
	1.13414	2.74141
	1.05837	2.0116
	0.6864	2.28062
figure4K	WT/AAV-Ctrl	WT/204-5p sponge
CD68	0.361132	1
	0.514155	1.4912
	0.417751	0.977047
	0.522571	2.42158
	0.442234	1.38868
	0.875287	1.54017
	0.442234	0.917368
	0.750574	0.631217
	0.401683

## Sheet: figure5
figure5A	WT/AAV-Ctrl	WT/204-5p sponge
caspase-3	1	1.8249
	1.52979	2.15765
	1.18519	2.41239
	1.63447	2.07965
	1.80421	3.43975
figure5B	WT/AAV-Ctrl	WT/204-5p sponge
caspase-9	1	2.11888
	0.61576	2.30728
	1.46544	1.99382
	1.0827	1.25973
	0.72832	1.66541
figure5C	WT/AAV-Ctrl	WT/204-5p sponge
BAX	2.44303	3.50195
	1.52063	4.41444
	1	2.07311
	2.65827	4.53237
	3.29597	3.01305
figure5D	WT/AAV-Ctrl	WT/204-5p sponge
Bcl2	3.276	1
	2.02513	1.44308
	2.79706	2.25073
	2.07189	1.70902
	2.53819	1.45128
figure5F	WT/AAV-Ctrl	WT/204-5p sponge
Cleaed-caspase3	4.76	10
	5.71	8.7
	3.57	7.69
	6.25	7.41
	2.63	6.15
	3.03	6.82
figure5H	WT/AAV-Ctrl	WT/204-5p sponge
TUNEL	6.25	9.09
	2.44	6.67
	5.36	9.76
	3.85	10
	6.9	5.88
	4.76	8.33

## Sheet: figure6
figure6D	WT	CUMS/AAV-Ctrl	CUMS/AAV-204-5p
Relative expression level of miR-204-5p	1	0.536664	1.06721
	1.57778	0.582044	1.50637
	0.88902	0.587099	2.0298
	1.18743	0.642694	1.06916
		0.514563	0.964072
			1.27713
figure6E-SPT	WT	CUMS/AAV-Ctrl	CUMS/AAV-204-5p
Sucrose preference (%)	69.13	57.0248	53.38
	64.13	46.2963	76.92
	74.38	63.6364	80.39
	86.15	58.6957	83.97
	88.34	62.7	53.33
	90.45	44.69	84.04
	91.44	54.21	56.8
	82.37	60.37	62.89
figure6F-FST	WT	CUMS/AAV-Ctrl	CUMS/AAV-204-5p
Immobility time (s)	43.13	138.6	22.41
	47.13	123.63	63.35
	19.03	100.97	43.34
	49.97	95.29	105.14
	69.67	84.21	73.53
	37.22	74.7	14.41
	32.43	60.18	28.25
	56.81	59.17	37.88
figure6G-FST	WT	CUMS/AAV-Ctrl	CUMS/AAV-204-5p
Swimming time (s)	256.87	161.4	277.59
	252.87	176.37	236.65
	280.97	199.03	256.66
	250.03	204.71	194.86
	230.33	215.79	226.47
	262.78	225.3	285.59
	267.57	239.82	271.75
	243.19	240.83	262.12
figure6I-OFT	WT	CUMS/AAV-Ctrl	CUMS/AAV-204-5p
Total distance(cm)	10902.8	8905.2	8509.36
	11411.5	10442	13820
	9397.54	12246.2	10881.7
	13350.7	12308.3	8123.9
	11107.2	11914.5	12147.9
	11330.1	10121	11481.9
	9445.65	7637.09	11583.6
	9759.34	8591.15	10787.6
figure6J-OFT	WT	CUMS/AAV-Ctrl	CUMS/AAV-204-5p
time in the center zone(s)	11.7	4.94	5.79
	10.4	2.66	10.19
	9.02	1.56	6.79
	6.71	5.19	4.69
	8.94	7.01	5.29
	14.03	3.23	7.38
	8.2	1.54	9.93
	5.7	0.59	6.54
figure6L-EPM	WT	CUMS/AAV-Ctrl	CUMS/AAV-204-5p
No.of enteries into open arm	10	3	5
	5	0	7
	8	2	7
	9	3	5
	12	2	9
	7	6	2
	5	2	4
	11	4	6
figure6M-EPM	WT	CUMS/AAV-Ctrl	CUMS/AAV-204-5p
Time spent in open arm(s)	38.12	34.89	26.9
	55.1	0	38.7
	36.4	18.77	44.7
	61.2	34.5	25.9
	34.77	29.1	60.5
	27.4	27.21	21.1
	39.2	9.71	35.9
	74.91	22.59	33.81

## Sheet: figure7
figure7B
JAK2	WT	CUMS/AAV-Ctrl	CUMS/AAV-204-5p
	1	1.71381	0.609156
	0.332913	1.63918	0.870032
	0.0773588	1.90945	0.70307
	0.598232	1.62668	0.822863
p-STAT3	WT	CUMS/AAV-Ctrl	CUMS/AAV-204-5p
	1	1.11331	0.784911
	0.813958	1.17529	0.60278
	0.762451	1.26592	0.503388
	0.590834	1.22222	0.58793
figure7C	WT	CUMS/AAV-Ctrl	CUMS/AAV-204-5p
IL-1β	1	1.79685	1.01075
	0.714702	1.47723	0.943375
	0.818845	1.5824	1.21733
	0.747831	1.23719	1.12214
figure7D	WT	CUMS/AAV-Ctrl	CUMS/AAV-204-5p
TNF-α	1.53063	3.54978	1.21022
	0.768668	3.55227	1.93016
	1.41825	5.22516	2.0206
	1	2.56672	1.05371
figure7E	WT	CUMS/AAV-Ctrl	CUMS/AAV-204-5p
INF-γ	1	3.78948	0.904345
	0.929311	4.18452	1.59282
	1.43787	2.67325	2.20508
	0.978313	3.56877	1.79101
figure7F	WT	CUMS/AAV-Ctrl	CUMS/AAV-204-5p
IL-6	1.70567	1.73062	1.06392
	1	2.52115	1.72162
	0.995895	3.32727	1.17499
	0.684978	1.73257	0.614187
figure7G	WT	CUMS/AAV-Ctrl	CUMS/AAV-204-5p
IL-4	1	0.613658	1.09319
	1.28021	0.389786	0.78421
	0.983648	0.376092	0.718257
	1.36222	0.436693	0.967012
figure7H	WT	CUMS/AAV-Ctrl	CUMS/AAV-204-5p
IL-10	1	0.58206	1.49433
	3.89911	0.572798	0.936291
	3.54206	0.345653	1.89773
	1.24202	0.545399	1.89177
figure7J
intersections	WT									CUMS/AAV-Ctrl									CUMS/AAV-204-5p
2	0	0	0	0	0	0	0	0	0	0	0	0	0	0	1	0	0	1	0	0	1	1	0	0	0	0
5	6	6	7	5	5	5	5	8	5	3	6	6	6	6	4	6	7	9	5	8	6	6	6	6	5	7
8	12	6	9	7	5	8	10	13	8	10	10	12	6	9	5	6	10	7	9	10	10	6	8	9	8	5
11	9	6	12	9	6	11	12	13	8	9	10	9	10	12	11	5	9	11	13	7	13	5	10	10	9	6
14	11	12	14	10	8	11	12	9	11	10	7	8	10	10	8	6	9	10	13	9	16	11	12	12	10	9
17	11	11	16	12	10	11	13	13	13	11	7	14	8	10	6	5	8	6	12	15	14	11	9	13	11	10
20	10	11	19	13	13	15	12	11	12	8	11	6	3	2	3	3	6	5	11	10	11	8	12	9	14	8
23	8	11	17	7	15	14	8	11	13	8	7	7	3	0	3	3	3	5	11	7	9	7	12	6	11	7
26	7	7	8	5	13	16	10	11	9	4	0	3	3	0	6	0	0	4	8	9	3	3	8	5	9	10
29	4	4	8	6	10	10	12	8	9	4	0	3	0	0	0	0	0	2	8	6	3	6	5	2	7	7
32	2	8	6	8	9	6	7	6	4	0	0	3	0	0	0	0	0	2	4	8	2	4	5	6	6	4
35	2	4	2	4	8	9	3	4	3	0	0	0	0	0	0	0	0	0	6	5	0	6	3	7	4	0
38	1	5	4	2	3	8	1	1	3										4	3	0	6	0	0	0	0
41	0	2	0	0	0	6	0	0	3										3	4	0	0	0	0	0	0
figure7K	WT	CUMS/AAV-Ctrl	CUMS/AAV-204-5p
process length(um)	276.451	101.915	342.869
	291.44	62.3589	223.49
	508.561	233.432	382.798
	431.305	100.109	176.134
	295.657	140.456	244.941
	230.901	157.054	177.361
	479.037	99.0117	273.922
	294.677	64.0773	156.303
	238.156	117.218	217.279
	204.295	93.0181	192.864
	321.67	167.086	160.576
	392.909	191.371	339.583
	377.141	303.715	186.787
	388.014	149.969	182.061
		128.868	240.697
figure7K	WT	CUMS/AAV-Ctrl	CUMS/AAV-204-5p
endpoints	33	15	47
	37	10	28
	60	28	48
	52	12	25
	45	21	26
	30	24	34
	66	19	38
	38	13	24
	31	20	25
	29	14	32
	48	24	25
	46	27	37
	44	32	23
	52	23	26
		17	39
figure7M	Control	CUMS/AAV-Ctrl	CUMS/AAV-204-5p
CD11b	1	1.65084	1.19518
	0.779388	1.7475	0.740194
	1.1498	1.81236	1.51603
	1.20594	1.88218	1.0625
	1.42294	2.32937	1.06432
	0.886354	1.68237	1.49471
	1.21749	2.35023	1.37071
CD45	Control	CUMS/AAV-Ctrl	CUMS/AAV-204-5p
	1.28536	1.67903	1.1485
	0.913424	1.47009	0.955755
	1	1.34272	1.26603
	0.899144	1.28425	0.92696
	1.02023	1.28907	0.648407
	1.29767	1.75846	1.39482

## Sheet: figure8
figure8A	WT	CUMS/AAV-Ctrl	CUMS/AAV-204-5p
caspase-3	1	3.62512	1.11807
	0.962993	2.18262	1.83325
	0.759958	1.94863	0.796156
	0.53086	2.6018	0.647302
figure8B	WT	CUMS/AAV-Ctrl	CUMS/AAV-204-5p
caspase-9	1	4.87845	2.21021
	0.887772	3.79949	3.76581
	2.06855	4.51155	2.43173
	1.45903	2.95057	2.95511
figure8C	WT	CUMS/AAV-Ctrl	CUMS/AAV-204-5p
BAX	1	2.72247	1.73298
	1.11466	1.60511	1.59377
	1.16552	1.52269	1.07754
	1.25628	3.41155	0.89286
figure8D	WT	CUMS/AAV-Ctrl	CUMS/AAV-204-5p
Bcl2	3.68148	1	1.51242
	3.12476	1.92985	1.31438
	2.52679	1.62783	2.13801
	3.53297	1.4158	3.03418
figure8F	WT	CUMS/AAV-Ctrl	CUMS/AAV-204-5p
Cleaved-caspase3	4	9.3	11.11
	8.7	15.15	4.35
	3.7	11.43	6.25
	6.56	16.67	7.32
	5.26	14.81	8
	6.52	17.39	9.09
figure8H	WT	CUMS/AAV-Ctrl	CUMS/AAV-204-5p
TUNEL	5.88	12.82	6.25
	3.45	10.17	10.53
	7.41	17.65	7.02
	5.56	20	11.76
	4.76	9.52	12.36
	5.56	12.5	6.25

## Sheet: figure9
figure9C	WT/AAV-Ctrl	WT/204-5p sponge
sEPSC amplitude (PA)	29.7337	18.8948
	30.922	23.1084
	24.0308	25.052
	25.986	18.6007
	26.7256	18.822
	32.055	19.5594
	31.4974	24.8844
	27.0416	21.192
figure9C	WT/AAV-Ctrl	WT/204-5p sponge
sEPSC frequecy (HZ)	6.73333	3.13333
	7.6	2.86667
	5.86667	1.46667
	6.13333	2.93333
	5.86667	3.13333
	4.26667	3.53333
	3.13333	2.8
	4.53333	2.6
figure9D	WT/AAV-Ctrl	WT/204-5p sponge
mEPSC amplitude (PA)	18.4654	9.98249
	17.4486	13.165
	17.7801	10.996
	12.4389	12.0353
	21.9497	14.7682
	18.5551	12.2249
	15.8703	10.596
	18.9835	11.3439
figure9D	WT/AAV-Ctrl	WT/204-5p sponge
mEPSC frequency (HZ)	1.86667	1.8
	3.33333	1.6
	2.66667	1.86667
	3.93333	2.46667
	2.13333	2.4
	1.66667	2
	3.33333	1.66667
	2.53333	1.93333
figure9G	WT	CUMS/AAV-Ctrl	CUMS/AAV-204-5p
sEPSC amplitude (PA)	28.9988	15.9049	23.6692
	33.0565	8.56526	27.4445
	35.1819	21.7318	24.4663
	27.2294	17.9737	18.5156
	25.293	21.0275	26.4055
	29.2026	17.9824	22.2979
	31.5748	19.9747	21.8888
	29.5121	18.1612	22.9437
figure9G	WT	CUMS/AAV-Ctrl	CUMS/AAV-204-5p
sEPSC frequecy (HZ)	3	2.06667	2.53333
	4.13333	2.4	3.33333
	4.46667	2.33333	3.06667
	3.8	3	3.4
	4.86667	2.26667	3.46667
	5.26667	2.86667	4.2
	4.26667	2.6	2.4
	3.06667	2.86667	2.6
figure9H	WT	CUMS/AAV-Ctrl	CUMS/AAV-204-5p
mEPSC amplitude (PA)	14.9014	8.56526	11.1421
	16.6167	9.71292	11.7832
	11.8975	11.2233	14.2626
	16.2193	9.76534	9.41147
	21.6786	7.68002	14.5997
	24.1188	11.7539	14.7269
	18.671	8.59651	15.7264
	27.0678	9.04482	16.0722
figure9H	WT	CUMS/AAV-Ctrl	CUMS/AAV-204-5p
mEPSC frequency (HZ)	1.8	2.4	1.73333
	2.4	2.66667	2.2
	2.93333	1.73333	3.06667
	4.53333	2.4	2.4
	3.66667	2.26667	1.53333
	3.46667	1.73333	1.66667
	3.13333	1.73333	3.93333
	2.46667	1.2	3

## Sheet: figure10
figure10B-SPT	Ctrl	204-5p sponge+DMSO	204-5p sponge+WP1066	204-5p sponge+SC99
Sucrose preference (%)	80.4	61.7	83.94	84.76
	87.43	77.78	79.37	89.55
	90	63.68	74.07	79.79
	85.23	72.04	82.32	82.53
	81.25	69.8	87.61	82.99
	79.08	74.79	80.23	74.44
	87.67	73.5	82.79	70.93
	91.83	56.03		75.49
figure10C-FST	Ctrl	204-5p sponge+DMSO	204-5p sponge+WP1066	204-5p sponge+SC99
Immobility time (s)	50.43	66.77	60.72	66.54
	62.39	82.34	47.32	70.49
	48.44	56.56	62.39	49.32
	61.22	90.33	75.31	60.51
	59.37	82.34	50.29	75.9
	31.88	96.88	78.25	56.31
	44.58	60.33	42.33	52.62
	37.21	68.92		64.66
figure10D-FST	Ctrl	204-5p sponge+DMSO	204-5p sponge+WP1066	204-5p sponge+SC99
Swimming time (s)	249.57	233.23	239.28	233.46
	237.61	217.66	252.68	229.51
	251.56	243.44	237.61	250.68
	238.78	209.67	224.69	239.49
	240.63	217.66	249.71	224.1
	268.12	203.12	221.75	243.69
	255.42	239.67	257.67	247.38
	262.79	231.08		235.34
figure10F-OFT	Ctrl	204-5p sponge+DMSO	204-5p sponge+WP1066	204-5p sponge+SC99
Total distance(cm)	14049.5	10906.5	12041.4	9945
	13895.8	11749.7	10592.4	11369
	10073.4	8427.66	12929	10647.2
	11482.4	12641.7	11421.5	12331.5
	13681.4	9335.35	11210.4	11887.6
	12649.7	13353.2	12802.4	9163.32
	8871.62	12853.8	9777.58	10120.5
	9515.39	10169.2		11498.3
figure10F-OFT	Ctrl	204-5p sponge+DMSO	204-5p sponge+WP1066	204-5p sponge+SC99
time in the center zone(s)	13.2	8.2	12.9	11.4
	15.2	10.2	9.2	16.8
	12.2	9.4	10.4	13.5
	9.4	8.8	11.1	15.8
	11.2	6.2	13.1	10.6
	16.9	11.2	9.4	9.9
	17.5	8.6	16.9	12.9
	20.5	6.5		18.5
figure10H-EPM	Ctrl	204-5p sponge+DMSO	204-5p sponge+WP1066	204-5p sponge+SC99
Time spent in open arm(s)	19.7	13.9	20.3	19.1
	24.9	9.9	14.3	36.5
	38.5	10.7	12.8	27.1
	12.8	15.3	27.4	39.1
	32.2	22.6	25.3	29.8
	21.3	11	18.3	11.5
	45.8	12.4	32	21.4
	49	15.4		30.1
figure10H-EPM	Ctrl	204-5p sponge+DMSO	204-5p sponge+WP1066	204-5p sponge+SC99
No.of enteries into open arm	8	5	4	8
	4	2	5	9
	6	4	7	4
	12	1	4	7
	17	3	9	6
	15	3	3	4
	9	6	13	5
	6	4		10
figure10J	Ctrl	204-5p sponge+DMSO	204-5p sponge+WP1066	204-5p sponge+SC99
Tonic firing frequency(Hz)	2	2	3	2
	4	0	3	3
	4	2	3	3
	2	0	1	2
	3	1	3	2
	3	1	3	3
	3	1	2	3
	3	1		1
figure10J	Ctrl	204-5p sponge+DMSO	204-5p sponge+WP1066	204-5p sponge+SC99
Spike threshold	52.52	50.57	52.4	53.28
	53.01	53.16	53.07	53.13
	52.58	52.4	53.25	53.62
	53.13	52.8	50.9	53.05
	53.31	52.15	52.89	53.1
	53.65	52.09	53.22	52.75
	52.73		52.58	52.44
	52.3			51.67

## Sheet: suppl figure1
1B	Control	CUMS
spine density-mushroom	1.35628	1
	1.82973	1.09655
	2.72073	1.56787
	2.66924	0.743614
	3.37024	1.68205
	3.64585	2.40477
	2.48102	1.11549
	2.24263	1.7038
	1.96552	1.94129
	1.35747	0.997199
	2.65414	2.18111
	1.55773	1.50478
spine density-stubby	Control	CUMS
	1.13114	1
	1.526	1.21936
	2.13561	1.9614
	1.4841	1.6538
	1.53315	1.40283
	1.68924	2.55256
	2.32781	1.48851
	2.33794	3.69451
	2.81013	2.77549
	3.019	2.07916
	2.04328	2.66793
	1.44349	1.88248
spine density-thin	Control	CUMS
	1.83667	1
	1.1436	0.57113
	1.20034	1.95987
	1.55709	1.08446
	1.91494	1.40174
	1.01275	0.54655
	2.326	1.11551
	2.1025	0.958404
	1.05297	1.3
	1.13124	0.311631
	1.53127	0.817931
	1.73084	0.940505

[truncated: 3 more sheets: suppl figure2, suppl figure4, suppl figure5]
